# Supplementary material for: Donnan Dialysis for Recovering Ammonium from Fermentation Solutions Rich in Volatile Fatty Acids
Source: Membranes (Basel). 2023 Mar 17;13(3):347. doi: 10.3390/membranes13030347 (PMC10054700; doi:10.3390/membranes13030347)
Supplement: Supplementary file 1 [file membranes-13-00347-s001.zip]

Archive with 1 entries (1 files):
- membranes-2286521-supplementary.pdf
